# Supplementary material for: Funnel-Shaped Floating Vessel Oil Skimmer with Joule Heating Sorption Functionality
Source: Polymers (Basel). 2022 Jun 2;14(11):2269. doi: 10.3390/polym14112269 (PMC9182707; doi:10.3390/polym14112269)
Supplement: Supplementary file 1 [file polymers-14-02269-s001.zip]

Archive with 2 entries (2 files):
- Demonstration of oil cleaning process.mp4
- polymers-1721531-supplementary.pdf
